# Supplementary material for: Enhancing the Structural Stability and Diffusion Kinetics of a Tunnel-Phase Cathode by the Synergistic Effect of Cation-Anion Co-Doping for Advanced Sodium-Ion Batteries
Source: Molecules. 2025 May 23;30(11):2299. doi: 10.3390/molecules30112299 (PMC12156011; doi:10.3390/molecules30112299)
Supplement: Supplementary file 1 [file molecules-30-02299-s001.zip]

Archive with 1 entries (1 files):
- molecules-3643767-supplementary.pdf
